# Supplementary material for: Letter to the Editor: An ultra-sensitive assay using cell-free DNA fragmentomics for multi-cancer early detection
Source: Mol Cancer. 2022 Jun 11;21:129. doi: 10.1186/s12943-022-01594-w (PMC9188251; doi:10.1186/s12943-022-01594-w)
Supplement: Supplementary file 1 — Additional file 1 : Supplementary Table 1. Participant demographics and baseline characteristics. Supplementary Table 2. Performance of the first-level cancer detection model. Supplementary Table 3. Performances of the cancer detection model on different subgroups based on clinical characteristics. Supplementary Table 4. Cancer detection model robustness test using downsampled (4× to 1× coverage depths) WGS data. Each downsampled coverage depth was repeated five times. Supplementary Table 5. Performances of the cancer detection model on extra healthy volunteer and at-risk patient cohort. Supplementary Table 6. The performance of the second level cancer origin model shown in the confusion matrix table. Supplementary Table 7. Cancer origin model robustness test using downsampled (4× to 1× coverage depths) WGS data. Each downsampled coverage depth was repeated five times. [file 12943_2022_1594_MOESM1_ESM.xlsx]

## Sheet: Table S1.
Supplementary Table 1. Participant demographics and baseline characteristics.
Cohorts			Training (N = 608)	Test (N = 606)
Healthy	Total, n (%)		122 (20.1%)	121 (20.0%)
	Age, Mean ± SD		47 ± 13.4	45.9 ± 14.8
	Female, n (%)		69 (56.6%)	71 (58.7%)
Liver cancer	Total, n (%)		191 (31.4%)	190 (31.4%)
	Age, Mean ± SD		59.9 ± 10.7	59 ± 9.9
	Female, n (%)		46 (24.1%)	31 (16.3%)
	Histology, n (%)	HCC a	162 (84.8%)	154 (81.1%)
		ICC b	24 (12.6%)	28 (14.7%)
		cHCC-ICC c	5 ( 2.6%)	8 (4.2%)
	Stage TNM, n (%)	IA	33 (17.3%)	34 (17.9%)
		IB	84 (44.0%)	92 (48.4%)
		II	48 (25.1%)	46 (24.2%)
		IIIA	6 ( 3.1%)	3 ( 1.6%)
		IIIB	20 (10.5%)	15 (7.9%)
	Tumor number, n (%)	= 1	161 (84.3%)	166 (87.4%)
		> 1	30 (15.7%)	24 (12.6%)
	Tumor size (cm), n (%)	< 3	24 (12.6%)	62 (32.6%)
		3 – 5	42 (22.0%)	27 (14.2%)
		> 5	98 (51.3%)	101 (53.2%)
	AFP (μg/L), n (%)	< 20	108 (56.5%)	118 (62.1%)
		20 – 400	44 (23.0%)	36 (18.9%)
		> 400	39 (20.4%)	36 (18.9%)
	TBIL (μmol/L), n (%)	< 34	187 (97.9%)	187 (98.4%)
		> 34	4 ( 2.1%)	3 (1.6)
	ALB (g/L), n (%)	<= 35	3 ( 1.6%)	5 ( 2.6%)
		> 35	188 (98.4%)	185 (97.4%)
Colorectal cancer	Total, n (%)		149 (24.5%)	149 (24.6%)
	Age, Mean ± SD		61.5 ± 9.1	61.6 ± 10.3
	Female, n (%)		64 (43%)	60 (40.3%)
	Smoke history, n (%)		10 (6.7%)	11 (7.4%)
	Drink history, n (%)		7 ( 4.7%)	12 ( 8.1%)
	Diabetes, n (%)		16 (10.7%)	16 (10.7%)
	High blood pressure, n (%)		40 (26.8%)	43 (28.9%)
	Stage TNM, n (%)	0	18 (12.1%)	16 (10.7%)
		I	131 (87.9%)	133 (89.3%)
	FOBT d, n (%)	Pos e	56 (37.6%)	50 (33.6%)
		Neg f	49 (32.9%)	46 (30.9%)
		NA	44 (29.5%)	53 (35.5%)
	CEA g, n (%)	Pos	18 (12.1%)	22 (14.8%)
		Neg	131 (87.9%)	127 (85.2%)
	CA199 h, n (%)	Pos	10 ( 6.7%)	15 (10.1%)
		Neg	139 (93.3%)	134 (89.9%)
	Location, n (%)	Left	42 (28.2%)	32 (21.5%)
		Colon	77 (51.7%)	93 (62.4%)
		Right	30 (20.1%)	24 (16.1%)
	Tumor size (cm), n (%)	< 3	79 (53%)	77 (51.7%)
		>= 3	70 (47%)	72 (48.3%)
	Grade, n (%)	High	48 (32.2%)	49 (32.9%)
		Intermediate	84 (56.4%)	83 (55.7%)
		Low	17 (11.4%)	17 (11.4%)
Lung cancer	Total, n (%)		146 (24.0%)	146 (24.1%)
	Age, Mean ± SD		56.9 ± 10	57.5 ± 10
	Female, n (%)		90 (61.6%)	95 (65.1%)
	Smoke history, n (%)		35 (24%)	38 (26%)
	Drink history, n (%)		31 (21.2%)	23 (15.8%)
	Histology, n (%)	ADC i	115 (78.8%)	113 (77.4%)
		MIA j	31 (21.2%)	33 (22.6%)
	Stage TNM, n (%)	IA	139 (95.2%)	140 (95.9%)
		IB	7 ( 4.8%)	6 ( 4.1%)
	Grade, n (%)	Low	20 (13.7%)	21 (14.4%)
		Intermediate	79 (54.1%)	70 (47.9%)
		High	16 (11.0%)	22 (15.1%)
		NA	31 (21.2%)	33 (22.6%)
	Tumor size, n (%)	< 1 cm	67 (45.9%)	48 (32.9%)
		1 – 2 cm	35 (24.0%)	47 (32.2%)
		> 2 cm	44 (30.1%)	51 (34.9%)
a HCC: hepatocellular carcinoma
b ICC: intrahepatic cholangiocarcinoma
c cHCC-ICC: combined hepatocellular carcinoma-intrahepatic cholangiocarcinoma
d FOBT: fecal occult blood test
e Pos: Positive
f Neg: Negative
g CEA: Carcinoembryonic antigen
h CA199: Carbohydrate antigen 19-9
i ADC: adenocarcinoma
j MIA: minimally invasive adenocarcinoma

## Sheet: Table S2.
Supplementary Table 2. Performance of the first-level cancer detection model.
Liver cancer vs. healthy		Actual
		Liver cancer	Healthy
Predict	Liver cancer	190	6
	Healthy	0	115
Sensitivity (95% CI a)		100% (98.1-100%)
Specificity (95% CI)		95.0% (89.5-98.2%)
PPV b (95% CI)		96.9% (93.5-98.9%)
NPV c (95% CI)		100% (96.8-100%)
Accuracy (95% CI)		98.1% (95.8-99.3%)
Colorectal cancer vs. healthy		Actual
		Colorectal cancer	Healthy
Predict	Colorectal cancer	141	6
	Healthy	8	115
Sensitivity (95% CI)		94.6% (89.7-97.7%)
Specificity (95% CI)		95.0% (89.5-98.2%)
PPV (95% CI)		95.9% (91.3-98.5%)
NPV (95% CI)		93.5% (87.6-97.2%)
Accuracy (95% CI)		94.8% (91.5-97.1%)
Lung cancer vs. healthy		Actual
		Lung cancer	Healthy
Predict	Lung cancer	132	6
	Healthy	14	115
Sensitivity (95% CI)		90.4% (84.4-94.7%)
Specificity (95% CI)		95.0% (89.5-98.2%)
PPV (95% CI)		95.7% (90.8-98.4%)
NPV (95% CI)		89.1% (82.5-93.9%)
Accuracy (95% CI)		92.5% (88.7-95.4%)
a 95% CI: 95% confidence interval
b PPV: positive predictive value
c NPV: negative predictive value

## Sheet: Table S3.
Supplementary Table 3. Performances of the cancer detection model on different subgroups based on clinical characteristics.
Test cohort			N	Sensitivity (95% CI)
Liver cancer	Histology	HCCa	154	100% (97.6-100%)
		ICCb	28	100% (87.7-100%)
		cHCC-ICCc	8	100% (63.1-100%)
	Stage TNM	I	126	100% (97.1-100%)
		II	47	100% (92.5-100%)
		III	17	100% (80.5-100%)
	Tumor number	1	166	100% (97.8-100%)
		> 1	24	100% (85.8-100%)
	Tumor size (cm)	< 3	62	100% (94.2-100%)
		3-5	101	100% (96.4-100%)
		> 5	27	100% (87.2-100%)
Colorectal cancer	Stage (TNM)	0	16	93.8% (69.8-99.8%)
		I	133	94.7% (89.5-97.9%)
	FOBTd	Positive	50	92.0% (80.8-97.8%)
		Negative	46	95.7% (85.2-99.5%)
		NA	53	96.2% (87.0-99.5%)
	Location	Left	32	90.6% (75.0-98.0%)
		Colon	93	96.8% (90.9-99.3%)
		Right	24	91.7% (73.0-99.0%)
	Tumor size (cm)	< 3	77	94.8% (87.2-98.6%)
		> 3	72	94.4% (86.4-98.5%)
	Grade	High	49	89.8% (77.8- 96.6%)
		Intermediate	83	98.8% (93.5-100.0%)
		Low	17	88.2% (63.6- 98.5%)
Lung cancer	Histology	ADCe	113	90.3% (83.2-95.0%)
		MIAf	33	90.9% (75.7-98.1%)
	Stage TNM	IA	140	90.7% (84.6-95.0%)
		IB	6	83.3% (35.9-99.6%)
	Grade	Poor	21	90.5% (69.6-98.8%)
		Moderate	70	91.4% (82.3-96.8%)
		Well	22	86.4% (65.1-97.1%)
		NA	33	90.9% (75.7-98.1%)
	Tumor size (cm)	< 1	48	83.3% (69.8-92.5%)
		1-2	47	93.6% (82.5-98.7%)
		> 2	51	94.1% (83.8-98.8%)
a HCC: hepatocellular carcinoma
b ICC: intrahepatic cholangiocarcinoma
c cHCC-ICC: combined hepatocellular carcinoma-intrahepatic cholangiocarcinoma
d FOBT: fecal occult blood test
e ADC: adenocarcinoma
f MIA: minimally invasive adenocarcinoma

## Sheet: Table S4.
Supplementary Table 4. Cancer detection model robustness test using downsampled (4× to 1× coverage depths) WGS data. Each downsampled coverage depth was repeated five times
Coverage		Sensitivity at 95.0% specificity
		All cancer vs healthy	Liver cancer vs healthy	Colorectal cancer vs healthy	Lung cancer vs healthy
5× coverage		0.955	1	0.946	0.904
4× coverage	Rep 1	0.951	1	0.94	0.897
	Rep 2	0.92	0.995	0.906	0.836
	Rep 3	0.924	0.995	0.913	0.842
	Rep 4	0.944	1	0.933	0.884
	Rep 5	0.909	0.989	0.886	0.829
3× coverage	Rep 1	0.942	1	0.933	0.877
	Rep 2	0.946	1	0.94	0.884
	Rep 3	0.934	0.989	0.926	0.87
	Rep 4	0.953	1	0.933	0.911
	Rep 5	0.938	1	0.926	0.87
2× coverage	Rep 1	0.946	1	0.926	0.897
	Rep 2	0.953	1	0.933	0.911
	Rep 3	0.944	0.989	0.933	0.897
	Rep 4	0.918	0.989	0.899	0.842
	Rep 5	0.922	1	0.886	0.856
1× coverage	Rep 1	0.922	0.989	0.906	0.849
	Rep 2	0.932	0.984	0.919	0.877
	Rep 3	0.944	0.989	0.926	0.904
	Rep 4	0.915	0.979	0.899	0.849
	Rep 5	0.938	0.995	0.913	0.89

## Sheet: Table S5.
Supplementary Table 5. Performances of the cancer detection model on extra healthy volunteer and at-risk patient cohort.
Actual		Predict		Specificity (95% CI)
		Cancer	Healthy
Healthy		4	69	94.5% (86.6-98.5%)
Disease		9	90	90.9% (83.4-95.8%)
Benign nodules*		5	65	92.9% (84.1-97.6%)
Lung		4	60	93.8% (84.8-98.3%)
Thyroid		2	16	88.9% (65.3-98.6%)
Breast		2	9	81.8% (48.2-97.7%)
BPH**		4	25	86.2% (68.3-96.1%)
Total		13	159	92.4% (87.4-95.9%)
*: Certain patients may have multiple nodules
**: Benign prostatic hyperplasia

## Sheet: Table S6.
Supplementary Table 6. The performance of the second level cancer origin model shown in the confusion matrix table.
TOOa		Actual
		Liver	Colorectal	Lung
Predict	Liver	185	1	0
	Colorectal	4	133	19
	Lung	1	7	113
Sensitivity		97.4% (94-99.1%)	94.3% (89.1-97.5%)	85.6% (78.4-91.1%)
Specificity		99.6% (98-100%)	92.9% (89.5-95.4%)	97.6% (95.3-99%)
Positive predict value		99.5% (97-100%)	85.3% (78.7-90.4%)	93.4% (87.4-97.1%)
Negative predict value		98.2% (95.8-99.4%)	97.4% (94.9-98.9%)	94.4% (91.5-96.6%)
Balanced accuracy		98.5% (96-99.6%)	93.6% (89.3-96.5%)	91.6% (86.9-95%)
Overall accuracy		0.9309 (0.9038-0.9522)
Kappa Coefficient		0.895 (0.8601-0.9298)
a TOO: Tissue of origin

## Sheet: Table S7.
Supplementary Table 7. Cancer origin model robustness test using downsampled (4× to 1× coverage depths) WGS data. Each downsampled coverage depth was repeated five times.
Coverage		Accuracy
		All cancer	Liver cancer	Colorectal cancer	Lung cancer
5×		0.931	0.985	0.936	0.916
4×	Repa 1	0.933	0.986	0.945	0.909
	Rep 2	0.933	0.986	0.935	0.921
	Rep 3	0.937	0.986	0.942	0.924
	Rep 4	0.931	0.986	0.935	0.914
	Rep 5	0.931	0.986	0.935	0.914
3×	Rep 1	0.931	0.984	0.941	0.91
	Rep 2	0.931	0.986	0.933	0.917
	Rep 3	0.929	0.986	0.932	0.913
	Rep 4	0.924	0.986	0.927	0.908
	Rep 5	0.924	0.98	0.932	0.908
2×	Rep 1	0.935	0.982	0.946	0.917
	Rep 2	0.933	0.986	0.933	0.923
	Rep 3	0.933	0.984	0.941	0.916
	Rep 4	0.924	0.986	0.927	0.908
	Rep 5	0.937	0.98	0.942	0.929
1×	Rep 1	0.918	0.98	0.924	0.899
	Rep 2	0.922	0.976	0.93	0.908
	Rep 3	0.916	0.977	0.922	0.899
	Rep 4	0.916	0.974	0.918	0.908
	Rep 5	0.924	0.977	0.926	0.916
a Rep: replicate
